# Supplementary material for: The Oncogene MYCN Modulates Glycolytic and Invasive Genes to Enhance Cell Viability and Migration in Human Retinoblastoma
Source: Cancers (Basel). 2021 Oct 19;13(20):5248. doi: 10.3390/cancers13205248 (PMC8533785; doi:10.3390/cancers13205248)
Supplement: Supplementary file 1 [file cancers-13-05248-s001.zip]

Archive with 1 entries (1 files):
- cancers-1395127-supplementary.pdf
